# Supplementary material for: Baicalin Targets HSP70/90 to Regulate PKR/PI3K/AKT/eNOS Signaling Pathways
Source: Molecules. 2022 Feb 21;27(4):1432. doi: 10.3390/molecules27041432 (PMC8874410; doi:10.3390/molecules27041432)
Supplement: Supplementary file 1 [file molecules-27-01432-s001.zip]

Archive with 1 entries (1 files):
- molecules-1597712-supplementary.pdf
